# Supplementary material for: RNA-Seq Analysis Reveals a Six-Gene SoxR Regulon in Streptomyces coelicolor
Source: PLoS One. 2014 Aug 27;9(8):e106181. doi: 10.1371/journal.pone.0106181 (PMC4146615; doi:10.1371/journal.pone.0106181)
Supplement: Table S4 — tblastn matches of genes of the SoxR regulon to Streptomyces whole genome sequences regions. Soxbox positions are listed relative to the 5′ end of the blast hit. (XLSX) [file pone.0106181.s006.xlsx]

## Sheet: regulon_hits.txt
Table S4: tblastn matches of genes of the SoxR regulon to Streptomyces whole genome sequences regions. Soxbox positions are listed relative to the 5' end of the blast hit.
Species	Query	Match_sequence	Blast_score	E-value	Query_coverage	Start	End	Strand	soxbox_position	soxbox_sequence	soxbox_score
Streptomyces_acidiscabies	SCO1178	gi|394838550|ref|NZ_AHBF01000017.1|	516	2.65313e-60	0.959732	81587	81995	+	-10	CCTCGACTTTGCTTGAGG	23.0354
Streptomyces_afghaniensis	SCO1178
Streptomyces_albulus	SCO1178	gi|529130582|ref|NZ_AROY02000010.1|	111	2.24925e-07	0.691275	24047	24353	+
Streptomyces_albus	SCO1178
Streptomyces_aurantiacus	SCO1178	gi|514916860|ref|NZ_AOPZ01000047.1|	555	1.07868e-65	0.879195	7345	7738	+	-22	CCTCAAGCTTGATTGAGG	24.5423
Streptomyces_auratus	SCO1178
Streptomyces_avermitilis	SCO1178
Streptomyces_bingchenggensis	SCO1178
Streptomyces_bottropensis	SCO1178
Streptomyces_canus	SCO1178
Streptomyces_cattleya	SCO1178
Streptomyces_chartreusis	SCO1178
Streptomyces_clavuligerus	SCO1178	gi|326336950|ref|NZ_CM001019.1|	103	2.88042e-06	0.838926	614271	614643	-	-116	TCTCAACCGCTCTTGAGG	16.7011
Streptomyces_coelicoflavus	SCO1178	gi|418473650|ref|NZ_AHGS01001360.1|	565	4.16234e-67	0.818792	5875	6241	-	-133	CCTCAAGCGCGGTCGAGG	13.2821
Streptomyces_coelicolor	SCO1178	gi|32141095|ref|NC_003888.3|	786	1.57843e-96	1	1242336	1242783	-	-15	CCTCAACCGTGGTCGAGG	16.5265
Streptomyces_collinus	SCO1178
Streptomyces_davawensis	SCO1178
Streptomyces_exfoliatus	SCO1178
Streptomyces_filamentosus	SCO1178	gi|588273405|ref|NZ_ABYX02000001.1|	233	7.98451e-23	1.12752	4215751	4216249	+	-56	CCTCAACCGTGGTTGAGG	21.221
Streptomyces_flavidovirens	SCO1178
Streptomyces_fulvissimus	SCO1178	gi|488607535|ref|NC_021177.1|	233	9.00232e-23	1.09396	3670123	3670609	-	-101	CCTCAACCGCACTTGAGG	20.459
Streptomyces_gancidicus	SCO1178
Streptomyces_ghanaensis	SCO1178
Streptomyces_globisporus	SCO1178
Streptomyces_griseoaurantiacus	SCO1178
Streptomyces_griseoflavus	SCO1178
Streptomyces_griseus	SCO1178	gi|326774245|ref|NZ_GL877172.1|	230	2.62486e-22	0.966443	4179791	4180220	-	-186	CCTCAACCAAGCTTGATA	21.3555
Streptomyces_himastatinicus	SCO1178
Streptomyces_hygroscopicus	SCO1178
Streptomyces_ipomoeae	SCO1178
Streptomyces_lividans	SCO1178	gi|511097820|ref|NZ_CM001889.1|	749	1.44735e-91	1.04027	1465504	1465969	-	-15	CCTCAACCGTGGTCGAGG	16.4811
Streptomyces_lysosuperificus	SCO1178
Streptomyces_mobaraensis	SCO1178	gi|458978250|ref|NZ_AORZ01000027.1|	534	7.49452e-63	0.825503	37119	37488	-	-46	CCTCAAGTGCGCTTGAGG	21.2066
Streptomyces_niveus	SCO1178
Streptomyces_pratensis	SCO1178
Streptomyces_pristinaespiralis	SCO1178
Streptomyces_prunicolor	SCO1178
Streptomyces_rapamycinicus	SCO1178
Streptomyces_rimosus	SCO1178	gi|441143196|ref|NZ_ANSJ01000003.1|	304	4.08716e-32	0.825503	141757	142123	-	-58	TCTCAAGTGCGATTGAGG	15.8546
Streptomyces_roseochromogenes	SCO1178
Streptomyces_scabiei	SCO1178	gi|290954631|ref|NC_013929.1|	544	5.68817e-64	0.805369	625749	626109	-	-64	CCTCGAGCACGGTCGAGG	10.6002
Streptomyces_scabrisporus	SCO1178	gi|483664551|ref|NZ_KB889670.1|	263	1.54783e-26	0.865772	32422	32806	+
Streptomyces_somaliensis	SCO1178
Streptomyces_sulphureus	SCO1178
Streptomyces_sviceus	SCO1178
Streptomyces_thermolilacinus	SCO1178
Streptomyces_tsukubaensis	SCO1178	gi|386386302|ref|NZ_AJSZ01000657.1|	250	4.12833e-25	0.966443	12670	13096	+	-176	CCTCAAGCAATGTTGAGG	25.3494
Streptomyces_turgidiscabies	SCO1178
Streptomyces_venezuelae	SCO1178	gi|408675720|ref|NC_018750.1|	458	1.25412e-52	0.872483	4515023	4515413	-	-19	CCTCAACCGCACTTGAGG	20.5874
Streptomyces_violaceusniger	SCO1178
Streptomyces_viridochromogenes	SCO1178	gi|443626843|ref|NZ_AMLP01000153.1|	553	2.86783e-65	0.812081	18664	19027	-	-133	CCTCAAGCCGACTTGAGG	23.2005
Streptomyces_viridosporus	SCO1178
Streptomyces_vitaminophilus	SCO1178	gi|483690388|ref|NZ_KB904673.1|	535	4.52306e-63	0.892617	5239	5626	-	-19	CCTCAAGTTCGCTTGAGG	25.6843
Streptomyces_xinghaiensis	SCO1178
Streptomyces_zinciresistens	SCO1178
Streptomyces_acidiscabies	SCO1697	gi|394838893|ref|NZ_AHBF01000073.1|	673	6.55297e-81	0.868571	21330	21786	-
Streptomyces_afghaniensis	SCO1697	gi|519358245|ref|NZ_KE354495.1|	686	9.74184e-83	0.994286	9688	10210	+
Streptomyces_albulus	SCO1697	gi|529137979|ref|NZ_AROY02000107.1|	585	4.34824e-69	0.965714	1073	1580	-
Streptomyces_albus	SCO1697	gi|478686601|ref|NC_020990.1|	656	8.75731e-79	0.868571	5818259	5818715	+
Streptomyces_aurantiacus	SCO1697	gi|514920727|ref|NZ_AOPZ01000224.1|	686	1.19089e-82	0.868571	19368	19824	-
Streptomyces_auratus	SCO1697	gi|398790106|ref|NZ_JH725389.1|	598	5.94508e-71	0.971429	626745	627249	-
Streptomyces_avermitilis	SCO1697	gi|162960844|ref|NC_003155.4|	689	5.47053e-83	0.988571	7901554	7902061	+
Streptomyces_bingchenggensis	SCO1697	gi|374982757|ref|NC_016582.1|	465	6.36539e-53	0.857143	6262364	6262814	-	-20	CTTAAACGTTGGTTGAAG	17.0994
Streptomyces_bottropensis	SCO1697	gi|460106088|ref|NZ_KB405096.1|	702	9.42722e-85	0.868571	165766	166222	+
Streptomyces_canus	SCO1697	gi|487385014|ref|NZ_KB911584.1|	692	2.55582e-83	0.982857	482296	482812	-
Streptomyces_cattleya	SCO1697	gi|357397620|ref|NC_016111.1|	433	5.7539e-49	0.845714	1933039	1933480	-	-35	CCTCAAGTTTCCTTGAGG	26.0343
Streptomyces_chartreusis	SCO1697	gi|381201472|ref|NZ_JH164870.1|	690	4.01835e-83	0.862857	113406	113859	+
Streptomyces_clavuligerus	SCO1697	gi|326336946|ref|NZ_CM001015.1|	612	1.10901e-72	0.862857	1152531	1152984	-
Streptomyces_coelicoflavus	SCO1697	gi|418467243|ref|NZ_AHGS01000040.1|	843	9.66921e-104	1	24514	25039	-
Streptomyces_coelicolor	SCO1697	gi|32141095|ref|NC_003888.3|	896	1.08421e-110	1	1818353	1818878	-
Streptomyces_collinus	SCO1697	gi|529222834|ref|NC_021985.1|	667	4.42775e-80	0.845714	2074592	2075036	-
Streptomyces_davawensis	SCO1697	gi|471319476|ref|NC_020504.1|	700	1.8839e-84	0.885714	7707261	7707726	+
Streptomyces_exfoliatus	SCO1697	gi|639904411|ref|NZ_AZSS01000112.1|	658	5.21146e-79	0.868571	18551	19007	+
Streptomyces_filamentosus	SCO1697	gi|588273405|ref|NZ_ABYX02000001.1|	659	4.39469e-79	0.885714	1171084	1171549	-
Streptomyces_flavidovirens	SCO1697	gi|655416959|ref|NZ_KE386847.1|	697	3.05035e-84	0.88	122043	122505	+
Streptomyces_fulvissimus	SCO1697	gi|488607535|ref|NC_021177.1|	677	1.75143e-81	0.868571	1383681	1384137	-
Streptomyces_gancidicus	SCO1697	gi|458861216|ref|NZ_AOHP01000051.1|	664	9.97011e-80	0.891429	9208	9676	-
Streptomyces_ghanaensis	SCO1697	gi|223958639|ref|NZ_DS999641.1|	677	1.99783e-81	0.857143	6241473	6241923	+
Streptomyces_globisporus	SCO1697	gi|410651300|ref|NZ_JH689264.1|	658	6.40044e-79	0.868571	110279	110735	+
Streptomyces_griseoaurantiacus	SCO1697	gi|329940282|ref|NZ_AEYX01000043.1|	110	4.60113e-07	0.382857	4541	4742	-
Streptomyces_griseoflavus	SCO1697	gi|224581108|ref|NZ_GG657758.1|	679	9.26695e-82	0.857143	6347007	6347457	+
Streptomyces_griseus	SCO1697	gi|326774245|ref|NZ_GL877172.1|	644	5.04205e-77	0.868571	7032557	7033013	+
Streptomyces_himastatinicus	SCO1697	gi|224581104|ref|NZ_GG657754.1|	500	1.25048e-57	0.857143	4849325	4849775	-	-19	CTTAAACAAAGGTTGAAG	18.4122
Streptomyces_hygroscopicus	SCO1697	gi|386836097|ref|NC_017765.1|	710	7.95656e-86	0.868571	3692084	3692540	-
Streptomyces_ipomoeae	SCO1697	gi|429198315|ref|NZ_AEJC01000308.1|	698	2.41002e-84	0.965714	5402	5894	+
Streptomyces_lividans	SCO1697	gi|511097820|ref|NZ_CM001889.1|	896	1.06284e-110	1	2036658	2037183	-
Streptomyces_lysosuperificus	SCO1697	gi|485474048|ref|NZ_JH159673.1|	666	3.47886e-80	0.937143	2362	2854	-
Streptomyces_mobaraensis	SCO1697	gi|458980502|ref|NZ_AORZ01000046.1|	613	5.16296e-73	0.84	15557	15998	+
Streptomyces_niveus	SCO1697	gi|566146291|ref|NZ_CM002280.1|	701	1.43255e-84	1.02286	7247604	7248141	+
Streptomyces_pratensis	SCO1697	gi|357409266|ref|NC_016114.1|	665	6.66571e-80	0.88	5901540	5902002	+
Streptomyces_pristinaespiralis	SCO1697	gi|297189896|ref|NZ_CM000950.1|	686	1.14966e-82	0.868571	6391018	6391474	+
Streptomyces_prunicolor	SCO1697	gi|483539420|ref|NZ_BARF01000050.1|	693	1.87658e-83	0.862857	20950	21403	-
Streptomyces_rapamycinicus	SCO1697	gi|557682930|ref|NC_022785.1|	498	2.11347e-57	1	5723260	5723779	-	-25	CTTAAACAAAGGTTGAAG	19.1533
Streptomyces_rimosus	SCO1697	gi|441165573|ref|NZ_ANSJ01000148.1|	586	2.52052e-69	0.902857	97	571	-
Streptomyces_roseochromogenes	SCO1697	gi|566155502|ref|NZ_CM002285.1|	694	1.3601e-83	0.868571	7704833	7705289	+
Streptomyces_scabiei	SCO1697	gi|290954631|ref|NC_013929.1|	698	3.20559e-84	0.868571	8044119	8044575	+
Streptomyces_scabrisporus	SCO1697	gi|483656422|ref|NZ_KB889629.1|	428	4.91088e-48	0.8	29260	29680	-	-64	GTTCAAGTGCACTTCAGG	16.3836
Streptomyces_somaliensis	SCO1697	gi|408543655|ref|NZ_AJJM01000174.1|	631	7.66425e-76	0.828571	2516	2951	-
Streptomyces_sulphureus	SCO1697	gi|485070917|ref|NZ_KB905814.1|	492	8.02919e-57	0.845714	321721	322165	+	-29	CGTGAACCTCGGTTGAGG	13.1651
Streptomyces_sviceus	SCO1697	gi|297196766|ref|NZ_CM000951.1|	700	1.76634e-84	0.988571	2104660	2105179	-
Streptomyces_thermolilacinus	SCO1697	gi|510944069|ref|NZ_ASHX01000001.1|	669	1.64716e-80	0.845714	4100245	4100689	+
Streptomyces_tsukubaensis	SCO1697	gi|386387360|ref|NZ_AJSZ01000802.1|	595	1.15843e-70	0.845714	10000	10444	+
Streptomyces_turgidiscabies	SCO1697	gi|440703914|ref|NZ_AEJB01000554.1|	736	2.44924e-89	1	5845	6349	-
Streptomyces_venezuelae	SCO1697	gi|408675720|ref|NC_018750.1|	700	1.4169e-84	0.868571	1462662	1463118	-
Streptomyces_violaceusniger	SCO1697	gi|345007964|ref|NC_015957.1|	503	3.82076e-58	0.857143	417579	418029	+	-19	CTTAAACAAAGGTTGAAG	19.902
Streptomyces_viridochromogenes	SCO1697	gi|443628726|ref|NZ_AMLP01000221.1|	711	5.42371e-86	0.874286	19146	19605	+
Streptomyces_viridosporus	SCO1697	gi|484042536|ref|NZ_JH993790.1|	677	1.94628e-81	0.857143	4495450	4495900	+
Streptomyces_vitaminophilus	SCO1697	gi|483701836|ref|NZ_KB904735.1|	543	1.09998e-63	0.845714	109316	109760	+
Streptomyces_xinghaiensis	SCO1697	gi|485454920|ref|NZ_AFRP01001775.1|	640	7.93537e-77	1.01714	3776	4298	-
Streptomyces_zinciresistens	SCO1697	gi|345851682|ref|NZ_AGBF01000057.1|	673	4.97099e-81	0.857143	8372	8822	-
Streptomyces_acidiscabies	SCO1909	gi|394839155|ref|NZ_AHBF01000116.1|	202	5.84844e-18	0.761702	24073	24586	-	-58	CCTCAACCACGCTTGACG	17.6986
Streptomyces_afghaniensis	SCO1909	gi|519335003|ref|NZ_KE354239.1|	717	7.6318e-86	0.991489	25480	26158	+	-48	CCTCAAGCTTGGTCGAGG	22.1371
Streptomyces_albulus	SCO1909	gi|529137936|ref|NZ_AROY02000105.1|	313	3.57305e-32	0.765957	70842	71367	+	-90	CCTCAACCAGACTTGAGG	26.1423
Streptomyces_albus	SCO1909
Streptomyces_aurantiacus	SCO1909	gi|514920385|ref|NZ_AOPZ01000208.1|	667	3.21259e-79	1	222	921	+
Streptomyces_auratus	SCO1909	gi|398790069|ref|NZ_JH725387.1|	117	1.93357e-07	0.242553	1981366	1981534	-
Streptomyces_avermitilis	SCO1909
Streptomyces_bingchenggensis	SCO1909	gi|374982757|ref|NC_016582.1|	598	9.23233e-70	0.965957	5022137	5022809	+	-91	CCTCAACCGTAGTTGAGG	22.2918
Streptomyces_bottropensis	SCO1909	gi|460099691|ref|NZ_KB405067.1|	889	8.70212e-109	1	144163	144865	-	-51	CCTGAATCCTGGTTGAGG	17.6787
Streptomyces_canus	SCO1909	gi|487385494|ref|NZ_KB911597.1|	892	4.03978e-109	0.965957	148499	149174	-	-71	CCTGAATCCTGGTTGAGG	17.5057
Streptomyces_cattleya	SCO1909
Streptomyces_chartreusis	SCO1909
Streptomyces_clavuligerus	SCO1909	gi|326336946|ref|NZ_CM001015.1|	577	4.64873e-67	0.970213	1353023	1353695	-	-93	CCTCAATCTCGCTTGAGC	17.5989
Streptomyces_coelicoflavus	SCO1909	gi|418474271|ref|NZ_AHGS01001415.1|	1083	1.5963e-140	1	2198	2900	-	-110	CCTCAACCTTGGTCGAGG	20.6579
Streptomyces_coelicolor	SCO1909	gi|32141095|ref|NC_003888.3|	1226	7.18714e-154	1	2046254	2046959	-	-49	CCTCAACCTTGGTCGAGG	20.7049
Streptomyces_collinus	SCO1909
Streptomyces_davawensis	SCO1909	gi|471319476|ref|NC_020504.1|	682	4.38838e-81	0.995745	7390102	7390780	+	-50	CCTCAACCGAGCTTGAGG	22.7058
Streptomyces_exfoliatus	SCO1909	gi|639898658|ref|NZ_AZSS01000051.1|	575	7.84084e-67	0.991489	33755	34439	+	-63	CCTCAACCTTGGTTGAGG	25.4733
Streptomyces_filamentosus	SCO1909	gi|588273405|ref|NZ_ABYX02000001.1|	665	6.56118e-79	0.995745	1382243	1382942	-	-55	CCTCAACCGGACTTGAGG	21.1477
Streptomyces_flavidovirens	SCO1909	gi|655415204|ref|NZ_AUBE01000016.1|	657	7.3658e-78	0.978723	3672	4356	-
Streptomyces_fulvissimus	SCO1909	gi|488607535|ref|NC_021177.1|	664	1.0988e-78	0.987234	1655048	1655741	-	-57	CCTCAAGCGGACTTGAGG	21.6814
Streptomyces_gancidicus	SCO1909
Streptomyces_ghanaensis	SCO1909	gi|223958639|ref|NZ_DS999641.1|	819	2.0496e-99	0.923404	5995381	5996026	+	-44	CCTGAAGTCCGGTTGAGG	18.5592
Streptomyces_globisporus	SCO1909	gi|410651311|ref|NZ_JH689275.1|	676	2.03018e-80	0.995745	104251	104950	+	-56	CCTCAACCGGACTTGAGG	21.2118
Streptomyces_griseoaurantiacus	SCO1909
Streptomyces_griseoflavus	SCO1909
Streptomyces_griseus	SCO1909	gi|326774245|ref|NZ_GL877172.1|	689	4.89356e-82	0.995745	6819936	6820635	+	-57	CCTCAAGCGGACTTGAGG	21.7678
Streptomyces_himastatinicus	SCO1909
Streptomyces_hygroscopicus	SCO1909	gi|386836097|ref|NC_017765.1|	126	1.4679e-08	0.442553	1574444	1574741	-
Streptomyces_ipomoeae	SCO1909	gi|429195407|ref|NZ_AEJC01000114.1|	891	4.00442e-109	0.995745	21442	22141	-	-47	CCTCAATCCCGGTTGAGG	15.3277
Streptomyces_lividans	SCO1909	gi|511097820|ref|NZ_CM001889.1|	1215	2.16022e-152	1	2265573	2266278	-	-49	CCTCAACCTTGGTCGAGG	20.6102
Streptomyces_lysosuperificus	SCO1909
Streptomyces_mobaraensis	SCO1909
Streptomyces_niveus	SCO1909	gi|566146291|ref|NZ_CM002280.1|	674	4.41919e-80	0.987234	7027211	7027904	+	-56	CTTCAACCGCACTTCATA	10.2033
Streptomyces_pratensis	SCO1909
Streptomyces_pristinaespiralis	SCO1909
Streptomyces_prunicolor	SCO1909	gi|483540310|ref|NZ_BARF01000064.1|	977	2.13832e-120	0.991489	113574	114270	+	-54	CCTCAACTTTGGTCGAGG	22.6779
Streptomyces_rapamycinicus	SCO1909	gi|557682930|ref|NC_022785.1|	563	3.97302e-65	0.944681	4473935	4474592	+
Streptomyces_rimosus	SCO1909	gi|441162328|ref|NZ_ANSJ01000125.1|	314	2.62271e-32	0.774468	2340	2871	+	-138	TGTCAATTTAGGTTGACG	15.0468
Streptomyces_roseochromogenes	SCO1909
Streptomyces_scabiei	SCO1909	gi|290954631|ref|NC_013929.1|	839	5.80937e-102	1	7774299	7775001	+	-51	CCTGAATCATGGTCGAGG	15.1122
Streptomyces_scabrisporus	SCO1909
Streptomyces_somaliensis	SCO1909	gi|408543665|ref|NZ_AJJM01000184.1|	613	1.97755e-72	0.982979	1115	1805	+
Streptomyces_sulphureus	SCO1909
Streptomyces_sviceus	SCO1909	gi|297196766|ref|NZ_CM000951.1|	909	1.83403e-111	0.965957	2399715	2400390	-	-71	CCTGAATCGTGGTTGAGG	16.4617
Streptomyces_thermolilacinus	SCO1909	gi|510944069|ref|NZ_ASHX01000001.1|	698	2.06727e-83	0.987234	3883871	3884564	+	-113	CCTCAAGTGAACTACAGC	16.7724
Streptomyces_tsukubaensis	SCO1909	gi|386387123|ref|NZ_AJSZ01000765.1|	489	1.4334e-55	1.00426	22153	22858	+	-143	CCTCAAGCGCGCTTGACG	13.603
Streptomyces_turgidiscabies	SCO1909
Streptomyces_venezuelae	SCO1909	gi|408675720|ref|NC_018750.1|	535	1.59341e-61	1.00426	1723407	1724094	-	-58	CCTCAACCATGGTTGAGG	24.374
Streptomyces_violaceusniger	SCO1909	gi|345007964|ref|NC_015957.1|	557	2.11661e-64	0.957447	1467555	1468221	-	-128	CCTCAACCGCGGTTGAAG	15.1123
Streptomyces_viridochromogenes	SCO1909	gi|443628425|ref|NZ_AMLP01000211.1|	958	5.69883e-118	0.995745	30592	31291	+	-49	CCTCAAGTCCGGTTGAGG	21.1301
Streptomyces_viridosporus	SCO1909	gi|484042536|ref|NZ_JH993790.1|	849	1.71639e-103	0.995745	4260851	4261544	+	-44	CCTGAAGTCCGGTTGAGG	18.888
Streptomyces_vitaminophilus	SCO1909	gi|483695797|ref|NZ_KB904704.1|	232	6.1631e-22	0.889362	22347	22959	-	-54	CCTCAACCGCGCTTGACG	13.0612
Streptomyces_xinghaiensis	SCO1909	gi|485455042|ref|NZ_AFRP01001900.1|	749	2.69881e-90	0.889362	5388	6012	+	-115	CCTCAAGCTTGGTTGATG	23.648
Streptomyces_zinciresistens	SCO1909
Streptomyces_acidiscabies	SCO2478	gi|394838463|ref|NZ_AHBF01000011.1|	528	3.63568e-61	1	90488	91073	-
Streptomyces_afghaniensis	SCO2478	gi|519329278|ref|NZ_KE354028.1|	825	5.64737e-101	0.974359	9982	10552	+	-61	CCTCAAGAAAGGTTGAGG	26.1432
Streptomyces_albulus	SCO2478	gi|529130582|ref|NZ_AROY02000010.1|	594	5.76621e-70	0.969231	4692	5259	-
Streptomyces_albus	SCO2478	gi|478686601|ref|NC_020990.1|	283	8.35055e-29	0.964103	5216939	5217494	+
Streptomyces_aurantiacus	SCO2478	gi|514919576|ref|NZ_AOPZ01000158.1|	674	7.57082e-81	0.964103	5562	6126	-	-93	CCTGAACCAAGGTTTAAG	20.4651
Streptomyces_auratus	SCO2478	gi|398790069|ref|NZ_JH725387.1|	445	3.44748e-50	0.964103	2653739	2654291	+	-88	CCTCAAGTTCGCTTGAGG	25.4923
Streptomyces_avermitilis	SCO2478	gi|162960844|ref|NC_003155.4|	718	1.27201e-86	0.964103	6853006	6853570	+	-112	CCTCAAGATTGGTTGAGG	26.2349
Streptomyces_bingchenggensis	SCO2478	gi|374982757|ref|NC_016582.1|	587	5.52863e-69	0.994872	9374868	9375447	+
Streptomyces_bottropensis	SCO2478	gi|460099691|ref|NZ_KB405067.1|	732	1.81743e-88	0.994872	1018205	1018787	-	-55	CCTCAAGCAAGGTCGAGG	22.0114
Streptomyces_canus	SCO2478	gi|487384876|ref|NZ_KB911582.1|	820	3.89136e-100	0.984615	463812	464385	-	-16	CCTCAACTTCGGTCGAGG	18.0795
Streptomyces_cattleya	SCO2478	gi|357397620|ref|NC_016111.1|	540	6.80707e-63	0.969231	5919002	5919569	-
Streptomyces_chartreusis	SCO2478	gi|381200190|ref|NZ_JH164855.1|	764	1.11984e-92	0.974359	213793	214363	+	-61	CCTCAAGAAAGGTTGAGG	26.1574
Streptomyces_clavuligerus	SCO2478	gi|326336946|ref|NZ_CM001015.1|	652	9.66463e-78	0.969231	1977043	1977610	-	-74	CCTCAAGCGCGCTTGAGG	18.6115
Streptomyces_coelicoflavus	SCO2478	gi|418467392|ref|NZ_AHGS01000047.1|	937	5.77832e-116	0.984615	4644	5220	-	-16	CCTCAAGCAAACTTGAGG	29.9457
Streptomyces_coelicolor	SCO2478	gi|32141095|ref|NC_003888.3|	999	3.62098e-124	1	2669526	2670111	-	-61	CCTCAAGCAAACTTGAGG	30.041
Streptomyces_collinus	SCO2478	gi|529222834|ref|NC_021985.1|	99	1.84514e-05	0.517949	7314957	7315260	+
Streptomyces_davawensis	SCO2478	gi|471319476|ref|NC_020504.1|	817	9.80166e-100	0.984615	6527282	6527858	+	-15	CCTCGACAAAGGTTGAGG	18.1487
Streptomyces_exfoliatus	SCO2478	gi|639914010|ref|NZ_AZSS01000329.1|	628	1.61035e-74	0.979487	47512	48085	-	-91	CCTCAACCAAACTTGAGG	29.4724
Streptomyces_filamentosus	SCO2478	gi|588273405|ref|NZ_ABYX02000001.1|	647	4.13281e-77	0.974359	2013263	2013833	-	-46	CCTCAACCATGGTTGAGG	24.1051
Streptomyces_flavidovirens	SCO2478	gi|655414784|ref|NZ_AUBE01000013.1|	593	5.45506e-70	0.979487	181967	182540	+	-69	CCTCAACCATGGTTGAGG	23.9664
Streptomyces_fulvissimus	SCO2478	gi|488607535|ref|NC_021177.1|	619	2.17701e-73	0.984615	2281088	2281664	-	-40	CCTCAACCAAGGTTGAGG	25.4022
Streptomyces_gancidicus	SCO2478
Streptomyces_ghanaensis	SCO2478	gi|223958639|ref|NZ_DS999641.1|	719	9.25151e-87	0.994872	5336689	5337271	+	-16	ACTCCAGTTAAGTCGAGG	17.8754
Streptomyces_globisporus	SCO2478	gi|410651331|ref|NZ_JH689295.1|	637	7.9081e-76	0.969231	9065	9632	+	-73	CCTCAACCTTGGTTGAGG	25.4264
Streptomyces_griseoaurantiacus	SCO2478	gi|329938345|ref|NZ_AEYX01000037.1|	273	1.65321e-27	0.907692	47789	48314	+
Streptomyces_griseoflavus	SCO2478
Streptomyces_griseus	SCO2478	gi|326774245|ref|NZ_GL877172.1|	642	1.98098e-76	0.974359	6170791	6171361	+	-64	CCTCAACCATGGTTGAGG	24.3111
Streptomyces_himastatinicus	SCO2478	gi|224581104|ref|NZ_GG657754.1|	611	4.10446e-72	0.989744	4849854	4850433	+	-42	CTTCAACCTTTGTTTAAG	18.4122
Streptomyces_hygroscopicus	SCO2478	gi|386836097|ref|NC_017765.1|	551	3.28218e-64	0.984615	5716197	5716773	-
Streptomyces_ipomoeae	SCO2478	gi|429201773|ref|NZ_AEJC01000537.1|	116	1.44431e-07	0.333333	54629	54824	+
Streptomyces_lividans	SCO2478	gi|511097820|ref|NZ_CM001889.1|	999	3.5496e-124	1	2883977	2884562	-	-61	CCTCAAGCAAACTTGAGG	29.8476
Streptomyces_lysosuperificus	SCO2478	gi|485473930|ref|NZ_JH159555.1|	164	1.3865e-13	0.794872	5677	6142	+
Streptomyces_mobaraensis	SCO2478	gi|458992393|ref|NZ_AORZ01000090.1|	605	1.23672e-71	0.979487	2716	3277	+
Streptomyces_niveus	SCO2478	gi|566146291|ref|NZ_CM002280.1|	631	6.35881e-75	0.979487	6348018	6348591	+	-102	CCTGAACCATGGTTTAAG	18.5664
Streptomyces_pratensis	SCO2478	gi|357409266|ref|NC_016114.1|	609	4.72026e-72	0.969231	5068794	5069334	+	-46	CCTCAAGCCCGGTCGAGG	14.0253
Streptomyces_pristinaespiralis	SCO2478	gi|297189896|ref|NZ_CM000950.1|	668	5.74252e-80	0.958974	5466647	5467208	+	-61	CCTCAAGTAAAGTTGAGG	28.9708
Streptomyces_prunicolor	SCO2478	gi|483543938|ref|NZ_BARF01000122.1|	804	5.87155e-98	1	38024	38609	+	-16	CCTCAAGAATGGTTGAGG	24.7654
Streptomyces_rapamycinicus	SCO2478	gi|557682930|ref|NC_022785.1|	638	9.30888e-76	0.969231	5723900	5724467	+	-78	CTTCAACCTTTGTTTAAG	19.1533
Streptomyces_rimosus	SCO2478	gi|441154953|ref|NZ_ANSJ01000073.1|	461	2.7629e-52	0.953846	13604	14150	+	-75	CATCAACTTTGGTTGAGG	24.2123
Streptomyces_roseochromogenes	SCO2478	gi|566155502|ref|NZ_CM002285.1|	484	2.62285e-55	0.984615	4964836	4965412	+
Streptomyces_scabiei	SCO2478	gi|290954631|ref|NC_013929.1|	759	5.64904e-92	0.994872	6904659	6905241	+	-70	CCTCAAGCGAAGTCGAGG	20.2951
Streptomyces_scabrisporus	SCO2478	gi|483673455|ref|NZ_KB889714.1|	570	1.01708e-66	0.994872	16710	17289	-
Streptomyces_somaliensis	SCO2478	gi|408543485|ref|NZ_AJJM01000004.1|	651	6.60161e-78	0.974359	64819	65386	+	-148	CCTCGACTTTGGTTGAGG	22.223
Streptomyces_sulphureus	SCO2478	gi|485070969|ref|NZ_KB905826.1|	512	4.01845e-59	0.989744	1280	1859	+	-125	CTTCAATTTCAGTTCAAG	17.5252
Streptomyces_sviceus	SCO2478	gi|297196766|ref|NZ_CM000951.1|	754	2.09278e-91	0.984615	3138427	3138988	-	-16	CCTCAACTTTGGTCGAGG	22.4766
Streptomyces_thermolilacinus	SCO2478	gi|510944069|ref|NZ_ASHX01000001.1|	646	4.23869e-77	0.974359	3354640	3355207	+	-157	CCTCAAGTTTGGTTGAGG	29.9295
Streptomyces_tsukubaensis	SCO2478	gi|386386513|ref|NZ_AJSZ01000679.1|	580	2.80002e-70	0.958974	1612	2164	+	-73	CCTCAACCATGCTTGAGG	25.7727
Streptomyces_turgidiscabies	SCO2478	gi|440694608|ref|NZ_AEJB01000052.1|	697	4.78707e-84	0.887179	5518	6037	-	-67	CCTCAACAAAACTTGAGG	25.9257
Streptomyces_venezuelae	SCO2478	gi|408675720|ref|NC_018750.1|	604	2.21427e-71	0.933333	2447434	2447980	-	-94	CCTCAACCAAACTTGAGG	29.6368
Streptomyces_violaceusniger	SCO2478	gi|345007964|ref|NC_015957.1|	608	7.62099e-72	0.979487	416909	417482	-	-60	CTTCAACCTTTGTTTAAG	19.902
Streptomyces_viridochromogenes	SCO2478	gi|443626668|ref|NZ_AMLP01000149.1|	494	1.23313e-56	1.00513	69554	70142	+	-76	CCTCAAGTTTGCTTGAGA	28.6914
Streptomyces_viridosporus	SCO2478	gi|484042536|ref|NZ_JH993790.1|	719	9.0127e-87	0.994872	3604254	3604836	+	-16	CCTCCAGTTAAGTCGAGG	22.2253
Streptomyces_vitaminophilus	SCO2478	gi|483697429|ref|NZ_KB904713.1|	516	1.05586e-59	1.02051	195879	196476	-	-62	CCTCAAGCAAACTTGAGG	30.0172
Streptomyces_xinghaiensis	SCO2478	gi|485453717|ref|NZ_AFRP01000567.1|	558	9.06161e-72	0.989744	3	579	-	-140	CCTCAACCATTGTTGAGG	23.9203
Streptomyces_zinciresistens	SCO2478
Streptomyces_acidiscabies	SCO4266	gi|394838846|ref|NZ_AHBF01000060.1|	1042	1.01316e-127	1	62326	63292	+	-61	CCTCAAGCGGGGTTGAGG	19.6053
Streptomyces_afghaniensis	SCO4266	gi|519331694|ref|NZ_KE354143.1|	1258	1.00805e-156	1	32093	33071	-	-41	CCTCAAGCAAGCTTGAGG	27.3716
Streptomyces_albulus	SCO4266	gi|529135669|ref|NZ_AROY02000036.1|	903	3.27953e-109	1.03374	117216	118227	-	-137	CCTCAACCCAACTTGAGG	26.3382
Streptomyces_albus	SCO4266	gi|478686601|ref|NC_020990.1|	514	1.41032e-57	1.0092	3500948	3501923	-	-75	CCTGAAGTCCGGTCGAGG	14.1155
Streptomyces_aurantiacus	SCO4266	gi|514921931|ref|NZ_AOPZ01000302.1|	874	2.33437e-105	1.05521	10805	11837	-	-101	CCTCAAGTCTGCTTGAGG	26.568
Streptomyces_auratus	SCO4266	gi|398790069|ref|NZ_JH725387.1|	299	1.33061e-29	1	4517165	4518059	-
Streptomyces_avermitilis	SCO4266	gi|162960844|ref|NC_003155.4|	1077	1.96094e-132	1.01534	4880525	4881512	+	-51	CCTCAAGCAAGCTTGAGG	27.3228
Streptomyces_bingchenggensis	SCO4266	gi|374982757|ref|NC_016582.1|	978	5.35445e-119	1.03067	6159208	6160216	+	-46	CCTGAACTTTGGTTGAGG	25.1654
Streptomyces_bottropensis	SCO4266	gi|460103534|ref|NZ_KB405089.1|	371	8.40144e-39	1.01534	174471	175446	-
Streptomyces_canus	SCO4266	gi|487385824|ref|NZ_KB911609.1|	1285	3.96769e-160	1.00613	78720	79704	+	-61	CCTCAAGCATGCTTGAGG	26.027
Streptomyces_cattleya	SCO4266	gi|357397620|ref|NC_016111.1|	806	2.50083e-96	1.0092	2603440	2604406	+	-59	CCTCAAGCGCGGTTGAGG	18.1742
Streptomyces_chartreusis	SCO4266	gi|381198809|ref|NZ_JH164841.1|	1307	3.07816e-163	1	400901	401879	+	-41	CCTCAAGCAAGCTTGAGG	27.3821
Streptomyces_clavuligerus	SCO4266	gi|326336946|ref|NZ_CM001015.1|	938	9.37129e-114	1.02454	3795565	3796558	-	-50	CCTCAAGCAAGGTTGAGG	27.0061
Streptomyces_coelicoflavus	SCO4266	gi|418475480|ref|NZ_AHGS01001530.1|	1402	1.03131e-176	1	5193	6171	+	-50	CCTCAAGCGGGCTTGAGG	20.1589
Streptomyces_coelicolor	SCO4266	gi|32141095|ref|NC_003888.3|	1613	0	1	4681888	4682866	-	-49	CCTCAAGCAGGCTTGAGG	24.1644
Streptomyces_collinus	SCO4266
Streptomyces_davawensis	SCO4266	gi|471319476|ref|NC_020504.1|	1300	3.76398e-162	1	5406611	5407589	-	-73	CCTCAAGCATGCTTGAGG	26.0738
Streptomyces_exfoliatus	SCO4266	gi|639912645|ref|NZ_AZSS01000320.1|	1099	2.50473e-135	1.03067	11306	12308	-	-55	CCTCAAGCACGCTTGAGG	23.3863
Streptomyces_filamentosus	SCO4266	gi|588273405|ref|NZ_ABYX02000001.1|	947	4.133e-115	1.01534	3399547	3400531	+	-71	CCTCAACCGGACCTGAGG	14.7192
Streptomyces_flavidovirens	SCO4266	gi|655415890|ref|NZ_AUBE01000025.1|	1068	2.18904e-131	1.0092	8690	9677	+	-85	CCTCAACCGCGCTTGAGG	18.0102
Streptomyces_fulvissimus	SCO4266	gi|488607535|ref|NC_021177.1|	994	2.48549e-121	1.03067	4535320	4536319	-	-134	CCTCAACCGAACCTGAGG	18.1371
Streptomyces_gancidicus	SCO4266	gi|458867778|ref|NZ_AOHP01000080.1|	1121	2.1562e-138	1	48274	49246	+	-61	CCTCAAGCGCGCTTGAGG	18.6343
Streptomyces_ghanaensis	SCO4266	gi|223958639|ref|NZ_DS999641.1|	1171	5.19176e-145	1	4300099	4301071	-	-59	CCTCGAGCATGCTTGAGG	21.2614
Streptomyces_globisporus	SCO4266	gi|410651325|ref|NZ_JH689289.1|	963	3.48244e-117	1.03067	57	1056	-	-71	CCTCAACCAAACCTGAGG	22.9462
Streptomyces_griseoaurantiacus	SCO4266	gi|329937339|ref|NZ_AEYX01000033.1|	278	5.49445e-27	1.03374	192903	193863	+
Streptomyces_griseoflavus	SCO4266	gi|224581108|ref|NZ_GG657758.1|	750	9.76743e-89	0.659509	4412709	4413348	-	-438	CCTCAAGCATGCTTGAGG	25.3239
Streptomyces_griseus	SCO4266	gi|326774245|ref|NZ_GL877172.1|	960	8.60165e-117	1.03067	4924039	4925038	-	-208	CCTCAAGAGGACTTGAGG	20.8871
Streptomyces_himastatinicus	SCO4266	gi|224581104|ref|NZ_GG657754.1|	1067	5.57014e-131	1.02761	5797477	5798482	-	-67	CTTGAACCTAGGTTGAGG	20.9631
Streptomyces_hygroscopicus	SCO4266	gi|386836097|ref|NC_017765.1|	1127	5.77131e-139	1	5572495	5573464	+	-46	CCTCAAGCGCGCTTGAGG	18.5814
Streptomyces_ipomoeae	SCO4266	gi|429201682|ref|NZ_AEJC01000532.1|	1141	4.71486e-141	1	8419	9388	+	-177	CCTCAAGCATGCTTGAGG	25.9983
Streptomyces_lividans	SCO4266	gi|511097820|ref|NZ_CM001889.1|	1613	0	1	4733910	4734888	-	-49	CCTCAAGCAGGCTTGAGG	24.0696
Streptomyces_lysosuperificus	SCO4266	gi|485537648|ref|NZ_JH160254.1|	810	6.36793e-100	0.751534	822	1554	+
Streptomyces_mobaraensis	SCO4266	gi|459005233|ref|NZ_AORZ01000156.1|	295	3.47434e-29	1.01534	793	1753	+
Streptomyces_niveus	SCO4266	gi|566146291|ref|NZ_CM002280.1|	1149	4.80759e-142	1.02454	4987203	4988199	-	-46	CCTCAAGTCCGCTTGAGG	21.443
Streptomyces_pratensis	SCO4266
Streptomyces_pristinaespiralis	SCO4266	gi|297189896|ref|NZ_CM000950.1|	352	2.79012e-36	0.297546	4341453	4341744	-	-44	CGTCAAGCGCGCTTGAGG	13.4577
Streptomyces_prunicolor	SCO4266	gi|483545036|ref|NZ_BARF01000138.1|	1179	3.04408e-146	1	1814	2777	-	-15	CCTCAAGCGCGCTTGAGG	18.4686
Streptomyces_rapamycinicus	SCO4266	gi|557682930|ref|NC_022785.1|	267	2.06747e-25	1.04601	6151576	6152545	-
Streptomyces_rimosus	SCO4266	gi|441148074|ref|NZ_ANSJ01000028.1|	952	1.19774e-115	1.03374	15901	16897	+	-106	CCTCAACCAAAGTTGAGG	27.9028
Streptomyces_roseochromogenes	SCO4266
Streptomyces_scabiei	SCO4266
Streptomyces_scabrisporus	SCO4266	gi|483667957|ref|NZ_KB889687.1|	595	4.80288e-68	1.02761	70578	71556	-	-165	CATCAAGTGGACTTGAAG	18.4799
Streptomyces_somaliensis	SCO4266	gi|408543548|ref|NZ_AJJM01000067.1|	1041	7.28393e-128	1.02454	16071	17067	-	-45	CCTCGACCATGCTTGAGG	21.386
Streptomyces_sulphureus	SCO4266	gi|485070969|ref|NZ_KB905826.1|	728	5.67638e-86	1.02147	40766	41747	-
Streptomyces_sviceus	SCO4266	gi|297196766|ref|NZ_CM000951.1|	1161	1.29785e-143	1	4344923	4345898	+	-61	CCTCAAGCATGCTTGAGG	25.7199
Streptomyces_thermolilacinus	SCO4266	gi|510944069|ref|NZ_ASHX01000001.1|	1048	1.15198e-128	1.03681	2247679	2248687	-	-40	CCTCAACCATGCTTGAGG	26.1806
Streptomyces_tsukubaensis	SCO4266	gi|386385332|ref|NZ_AJSZ01000526.1|	961	1.89059e-117	1.02761	991	1990	-	-116	CCTCAACCTTGGTCGAGG	20.6225
Streptomyces_turgidiscabies	SCO4266	gi|440699196|ref|NZ_AEJB01000360.1|	1286	1.86379e-164	1	7	985	-	-46	CCTCAAGCAAGCCTGAGG	20.825
Streptomyces_venezuelae	SCO4266	gi|408675720|ref|NC_018750.1|	1076	2.55126e-132	1.02454	4355406	4356402	-	-171	CCTCAAGCGCGCTTGAGG	18.6173
Streptomyces_violaceusniger	SCO4266	gi|345007964|ref|NC_015957.1|	281	3.2067e-27	1.0184	7088400	7089348	+
Streptomyces_viridochromogenes	SCO4266	gi|443626495|ref|NZ_AMLP01000143.1|	1288	1.3028e-160	1	5739	6717	-	-83	CCTCAAGCAAGCTTGAGG	27.3705
Streptomyces_viridosporus	SCO4266	gi|484042536|ref|NZ_JH993790.1|	1171	5.05731e-145	1	2542831	2543803	-	-59	CCTCGAGCATGCTTGAGG	21.5903
Streptomyces_vitaminophilus	SCO4266
Streptomyces_xinghaiensis	SCO4266	gi|485453509|ref|NZ_AFRP01000359.1|	387	8.72891e-44	0.42638	17	434	-	-81	CCTCACCCTTGGTTGAGG	19.0906
Streptomyces_zinciresistens	SCO4266	gi|345855447|ref|NZ_AGBF01000307.1|	264	2.44734e-25	1.05521	3748	4717	+
Streptomyces_acidiscabies	SCO7008	gi|394838671|ref|NZ_AHBF01000037.1|	2546	0	0.987179	43421	45269	-	-21	CCTCAAGATTGGTCGAGG	21.4797
Streptomyces_afghaniensis	SCO7008	gi|519331403|ref|NZ_KE354128.1|	2735	0	0.985577	14655	16500	-	-22	CCTCAAGATTGCTTGAGG	26.7869
Streptomyces_albulus	SCO7008	gi|529130972|ref|NZ_AROY02000014.1|	2411	0	0.985577	1957	3802	-	-75	CCTCAAGATTGGTTGAGG	26.6546
Streptomyces_albus	SCO7008	gi|478686601|ref|NC_020990.1|	2375	0	0.985577	6350653	6352498	+	-22	CCTCGACTTAAGTCGAGG	19.2697
Streptomyces_aurantiacus	SCO7008	gi|514918665|ref|NZ_AOPZ01000109.1|	1030	1.03235e-121	0.942308	134298	136008	+
Streptomyces_auratus	SCO7008	gi|398790078|ref|NZ_JH725388.1|	2392	0	0.985577	78537	80382	-	-77	CCTCAATATTGCTTGAGG	23.3635
Streptomyces_avermitilis	SCO7008	gi|162960844|ref|NC_003155.4|	2716	0	0.990385	8598818	8600672	+	-22	CCTCAAGATTGCTTGAGG	26.7203
Streptomyces_bingchenggensis	SCO7008	gi|374982757|ref|NC_016582.1|	2357	0	0.991987	3183899	3185756	-	-87	CCTCAACAATGGTTCAAG	17.2218
Streptomyces_bottropensis	SCO7008	gi|460105344|ref|NZ_KB405095.1|	2681	0	0.991987	483991	485848	-	-22	CCTCAAGCTAGGTCGAGG	23.2338
Streptomyces_canus	SCO7008	gi|487384935|ref|NZ_KB911583.1|	2625	0	0.985577	295918	297763	+	-22	CCTCGACAACGCTTGAGG	15.0045
Streptomyces_cattleya	SCO7008	gi|357397620|ref|NC_016111.1|	1039	5.07611e-123	0.959936	949902	951648	-
Streptomyces_chartreusis	SCO7008	gi|381200791|ref|NZ_JH164864.1|	2773	0	1.00481	123937	125818	+	-22	CCTCAAGATTGCTTGAGG	26.8011
Streptomyces_clavuligerus	SCO7008	gi|326336946|ref|NZ_CM001015.1|	2571	0	0.985577	121809	123654	+
Streptomyces_coelicoflavus	SCO7008	gi|418468254|ref|NZ_AHGS01000113.1|	3010	0	1	621	2493	+
Streptomyces_coelicolor	SCO7008	gi|32141095|ref|NC_003888.3|	3128	0	1	7782660	7784532	+	-22	CCTCAAGGTTGGTCGAGG	18.8305
Streptomyces_collinus	SCO7008	gi|529222834|ref|NC_021985.1|	2671	0	1.00801	7238564	7240451	+	-22	CCTCAAGGCCGCTTGAGG	15.9696
Streptomyces_davawensis	SCO7008	gi|471319476|ref|NC_020504.1|	2657	0	0.995192	1626881	1628744	-	-22	CCTCAAGGATGCTTGAGG	22.6144
Streptomyces_exfoliatus	SCO7008	gi|639892843|ref|NZ_AZSS01000016.1|	1040	4.68508e-123	0.963141	20787	22536	-
Streptomyces_filamentosus	SCO7008	gi|588273405|ref|NZ_ABYX02000001.1|	2539	0	0.995192	164271	166134	+	-98	CCTCAAGCAAACTTCAGG	27.3282
Streptomyces_flavidovirens	SCO7008	gi|655414006|ref|NZ_AUBE01000007.1|	2538	0	0.998397	361374	363243	+	-22	CCTCAAGTCGGATTGAGG	19.9862
Streptomyces_fulvissimus	SCO7008	gi|488607535|ref|NC_021177.1|	2564	0	0.998397	672293	674162	+	-95	CCTCAACCAAACTTCAGG	26.9439
Streptomyces_gancidicus	SCO7008	gi|458876058|ref|NZ_AOHP01000150.1|	2496	0	0.987179	2419	4216	-	-22	CCTCAATCATGGTCGAGG	17.7941
Streptomyces_ghanaensis	SCO7008	gi|223958639|ref|NZ_DS999641.1|	2127	0	0.826923	905649	907197	-	-21	CCTCAACCTCGCTGGAGG	19.0486
Streptomyces_globisporus	SCO7008	gi|410651313|ref|NZ_JH689277.1|	2541	0	0.995192	110655	112518	+	-98	CCTCAAGCAAACTTCAGG	27.4619
Streptomyces_griseoaurantiacus	SCO7008	gi|329941469|ref|NZ_AEYX01000046.1|	1016	6.71755e-120	0.939103	215920	217624	+
Streptomyces_griseoflavus	SCO7008	gi|224581108|ref|NZ_GG657758.1|	1063	3.38073e-126	0.942308	6943368	6945078	+
Streptomyces_griseus	SCO7008	gi|326774245|ref|NZ_GL877172.1|	2559	0	0.996795	8110285	8112151	-	-98	CCTCAAGCGAACTTCAGG	22.7756
Streptomyces_himastatinicus	SCO7008	gi|224581104|ref|NZ_GG657754.1|	2368	0	0.988782	1951726	1953577	-	-92	CCTCAACCTTGGTTCAAG	19.7407
Streptomyces_hygroscopicus	SCO7008	gi|386836097|ref|NC_017765.1|	2714	0	0.985577	8836988	8838833	+	-22	CCTCAACGAACCTTGAGG	19.3652
Streptomyces_ipomoeae	SCO7008	gi|429201504|ref|NZ_AEJC01000523.1|	2672	0	0.988782	12008	13859	+	-22	CCTCAAGAAAGCTTGAGG	26.4218
Streptomyces_lividans	SCO7008	gi|511097820|ref|NZ_CM001889.1|	3128	0	1	7607492	7609364	+	-22	CCTCAAGGTTGGTCGAGG	18.7357
Streptomyces_lysosuperificus	SCO7008	gi|485500882|ref|NZ_JH160096.1|	1085	4.55382e-131	0.467949	1	877	-	-22	CCTCAAGCTTGGTCGAGG	21.8277
Streptomyces_mobaraensis	SCO7008	gi|458977427|ref|NZ_AORZ01000021.1|	2574	0	0.985577	42195	44040	-	-22	CCTCGACGGAGGTTGAGG	12.6371
Streptomyces_niveus	SCO7008	gi|566146291|ref|NZ_CM002280.1|	2507	0	0.985577	2065217	2067062	-	-21	CCTGAAGGTTGGTTGAGG	20.7148
Streptomyces_pratensis	SCO7008	gi|357409266|ref|NC_016114.1|	2501	0	0.990385	864936	866790	+	-46	CCTCGACTTTGGTCGAGG	16.5934
Streptomyces_pristinaespiralis	SCO7008	gi|297189896|ref|NZ_CM000950.1|	1008	6.33519e-119	0.950321	6927799	6929518	+
Streptomyces_prunicolor	SCO7008	gi|483539964|ref|NZ_BARF01000059.1|	2654	0	0.988782	101371	103222	-	-22	CCTCAACGCCGCTTGAGG	15.3202
Streptomyces_rapamycinicus	SCO7008	gi|557682930|ref|NC_022785.1|	2381	0	0.990385	2729088	2730942	-	-40	CTTCAACCTAGGTTGAAG	22.3298
Streptomyces_rimosus	SCO7008	gi|441185484|ref|NZ_ANSJ01000326.1|	2443	0	0.985577	1068	2913	+	-85	CCTCAACATTGGTTGAGG	24.9642
Streptomyces_roseochromogenes	SCO7008	gi|566155502|ref|NZ_CM002285.1|	2657	0	0.988782	1224609	1226460	-	-22	CCTCAACGAAGCTTGAGG	22.2548
Streptomyces_scabiei	SCO7008	gi|290954631|ref|NC_013929.1|	2679	0	0.991987	1369526	1371383	-	-22	CCTCAAGTCCGGTCGAGG	16.4094
Streptomyces_scabrisporus	SCO7008	gi|483666224|ref|NZ_KB889679.1|	1719	0	0.955128	29503	31291	-
Streptomyces_somaliensis	SCO7008	gi|408543682|ref|NZ_AJJM01000201.1|	1015	9.20722e-122	0.945513	135	1854	-
Streptomyces_sulphureus	SCO7008	gi|485070969|ref|NZ_KB905826.1|	1957	0	1.00962	53591	55475	-	-69	CTTGAACAGAACTTCAAC	10.9456
Streptomyces_sviceus	SCO7008	gi|297196766|ref|NZ_CM000951.1|	2009	0	0.75641	8223968	8225384	+	-22	CCTCAACAACGCTTGAGG	19.4016
Streptomyces_thermolilacinus	SCO7008	gi|510944069|ref|NZ_ASHX01000001.1|	1026	2.76159e-121	0.953526	4642519	4644238	+
Streptomyces_tsukubaensis	SCO7008	gi|386384552|ref|NZ_AJSZ01000454.1|	2473	0	0.985577	1968	3813	+	-22	CCTCAAGATTAGTTGAGG	27.6167
Streptomyces_turgidiscabies	SCO7008	gi|440698144|ref|NZ_AEJB01000291.1|	2635	0	0.998397	16843	18712	+	-21	CCTCAAGGTTGCTTGAGG	23.7084
Streptomyces_venezuelae	SCO7008	gi|408675720|ref|NC_018750.1|	973	3.48393e-114	0.964744	905911	907660	-
Streptomyces_violaceusniger	SCO7008	gi|345007964|ref|NC_015957.1|	2354	0	0.991987	3178010	3179867	+	-40	CTTCAACCTATGTTGAAG	22.2678
Streptomyces_viridochromogenes	SCO7008	gi|443622333|ref|NZ_AMLP01000032.1|	2727	0	0.985577	35561	37406	-	-22	CCTCAAGATTGCTTGAGG	26.7854
Streptomyces_viridosporus	SCO7008	gi|484042522|ref|NZ_JH993789.1|	2568	0	0.991987	891538	893395	-	-21	CCTCAACCTCGCTGGAGG	19.1943
Streptomyces_vitaminophilus	SCO7008	gi|483693284|ref|NZ_KB904691.1|	2479	0	0.991987	39027	40884	+	-58	CCTCAAGCAACCTTGAGG	24.1286
Streptomyces_xinghaiensis	SCO7008	gi|485455263|ref|NZ_AFRP01002123.1|	2379	0	1.00321	83	1961	+
Streptomyces_zinciresistens	SCO7008	gi|345854820|ref|NZ_AGBF01000229.1|	2692	0	0.985577	4411	6256	-	-22	CCTCAAGGTTGCTCGAGG	19.365
Streptomyces_acidiscabies	SCO0320ext	gi|394838681|ref|NZ_AHBF01000039.1|	345	2.85482e-35	1.0031	90470	91427	+
Streptomyces_afghaniensis	SCO0320ext
Streptomyces_albulus	SCO0320ext
Streptomyces_albus	SCO0320ext	gi|478686601|ref|NC_020990.1|	371	6.07698e-39	1.02786	3476731	3477709	+
Streptomyces_aurantiacus	SCO0320ext	gi|514917836|ref|NZ_AOPZ01000074.1|	433	7.49985e-47	1.05263	24497	25496	-	-47	CTTCAACCGCTGTTGAGG	14.7303
Streptomyces_auratus	SCO0320ext	gi|398790069|ref|NZ_JH725387.1|	344	2.56949e-35	1	5354584	5355505	+
Streptomyces_avermitilis	SCO0320ext	gi|162960844|ref|NC_003155.4|	565	2.72255e-64	1	4938559	4939519	+	-47	CCTCAACCTCGCTTGAGG	23.8222
Streptomyces_bingchenggensis	SCO0320ext
Streptomyces_bottropensis	SCO0320ext	gi|460104507|ref|NZ_KB405094.1|	338	1.76057e-34	1.02477	320922	321897	+
Streptomyces_canus	SCO0320ext
Streptomyces_cattleya	SCO0320ext
Streptomyces_chartreusis	SCO0320ext
Streptomyces_clavuligerus	SCO0320ext
Streptomyces_coelicoflavus	SCO0320ext
Streptomyces_coelicolor	SCO0320ext	gi|32141095|ref|NC_003888.3|	819	2.30452e-170	0.510836	319612	320107	+	-44	CCTCGACCGGACTTGAGG	16.4531
Streptomyces_collinus	SCO0320ext	gi|529222834|ref|NC_021985.1|	331	1.0468e-33	1.02477	4469425	4470397	+
Streptomyces_davawensis	SCO0320ext
Streptomyces_exfoliatus	SCO0320ext
Streptomyces_filamentosus	SCO0320ext
Streptomyces_flavidovirens	SCO0320ext
Streptomyces_fulvissimus	SCO0320ext
Streptomyces_gancidicus	SCO0320ext
Streptomyces_ghanaensis	SCO0320ext
Streptomyces_globisporus	SCO0320ext
Streptomyces_griseoaurantiacus	SCO0320ext	gi|329935694|ref|NZ_AEYX01000019.1|	331	1.1824e-33	1.01858	30482	31454	+
Streptomyces_griseoflavus	SCO0320ext	gi|224581108|ref|NZ_GG657758.1|	341	5.55001e-35	1.02167	3988808	3989780	-
Streptomyces_griseus	SCO0320ext
Streptomyces_himastatinicus	SCO0320ext
Streptomyces_hygroscopicus	SCO0320ext
Streptomyces_ipomoeae	SCO0320ext
Streptomyces_lividans	SCO0320ext	gi|511097820|ref|NZ_CM001889.1|	1577	0	1	267130	268099	+	-44	CCTCGACCGGACTTGAGG	16.4078
Streptomyces_lysosuperificus	SCO0320ext	gi|485474092|ref|NZ_JH159717.1|	370	1.05487e-38	1.02786	3753	4728	+
Streptomyces_mobaraensis	SCO0320ext	gi|458973902|ref|NZ_AORZ01000007.1|	362	1.0009e-37	1.01548	85200	86169	+
Streptomyces_niveus	SCO0320ext
Streptomyces_pratensis	SCO0320ext	gi|357409266|ref|NC_016114.1|	375	2.61203e-39	1.01858	3822090	3822990	-
Streptomyces_pristinaespiralis	SCO0320ext	gi|297189896|ref|NZ_CM000950.1|	341	6.74964e-35	1.00929	1003881	1004799	+
Streptomyces_prunicolor	SCO0320ext
Streptomyces_rapamycinicus	SCO0320ext	gi|557682930|ref|NC_022785.1|	358	7.11295e-37	1.0031	3614551	3615487	-
Streptomyces_rimosus	SCO0320ext
Streptomyces_roseochromogenes	SCO0320ext	gi|566155502|ref|NZ_CM002285.1|	342	5.87271e-35	1.02477	4620449	4621421	-
Streptomyces_scabiei	SCO0320ext	gi|290954631|ref|NC_013929.1|	350	5.95537e-36	1.02477	5073974	5074949	-
Streptomyces_scabrisporus	SCO0320ext
Streptomyces_somaliensis	SCO0320ext
Streptomyces_sulphureus	SCO0320ext
Streptomyces_sviceus	SCO0320ext
Streptomyces_thermolilacinus	SCO0320ext
Streptomyces_tsukubaensis	SCO0320ext
Streptomyces_turgidiscabies	SCO0320ext
Streptomyces_venezuelae	SCO0320ext
Streptomyces_violaceusniger	SCO0320ext	gi|345007964|ref|NC_015957.1|	371	9.55573e-39	1.01858	7371801	7372752	-
Streptomyces_viridochromogenes	SCO0320ext
Streptomyces_viridosporus	SCO0320ext
Streptomyces_vitaminophilus	SCO0320ext	gi|483695797|ref|NZ_KB904704.1|	505	1.72807e-56	1.0031	7108	8074	+	-69	CTTGAAGTAACCATTATG	11.1943
Streptomyces_xinghaiensis	SCO0320ext	gi|485454601|ref|NZ_AFRP01001451.1|	355	2.1882e-37	1.02167	275	1247	-
Streptomyces_zinciresistens	SCO0320ext	gi|345849352|ref|NZ_AGBF01000012.1|	346	1.29619e-35	1.03406	3838	4780	+
